# Supplementary material for: A knowledge-driven protocol for prediction of proteins of interest with an emphasis on biosynthetic pathways
Source: MethodsX. 2020 Sep 2;7:101053. doi: 10.1016/j.mex.2020.101053 (PMC7528181; doi:10.1016/j.mex.2020.101053)
Supplement: Supplementary file 1 — Supplementary Table (S1): The identifiers of sequence hits for enzymes/proteins involved in synthesis of secondary metabolites and vitamins, and metal ion transporters. Set of enzymes in a pathway are numbered according to the biosynthesis reaction steps. Hits, obtained through the method described here, are provided under column CAPS_protocol. The sequence identifiers of hits obtained through additional methods (KAAS, WebMGA, MERCATOR) are also listed in respective columns. [file mmc1.xlsx]

## Sheet: Hit_IDs
Pathway/Transporter: Enzyme/Protein	Sequence hits in M. oleifera proteome
	CAPS_Protocol	KAAS	WebMGA	MERCATOR
Quercetin: Q1-Q6
Q1: Coumaroyl CoA ligase	Mole_m-scaf3-a-g-20.53-mr-1	Mole_m-scaf126-a-g-3.38-mr-1 Mole_m-scaf194-a-g-2.49-mr-1 Mole_m-scaf38-a-g-2.45-mr-1 Mole_m-scaf3-a-g-20.53-mr-1 Mole_m-scaf57-s-g-8.52-mr-1 Mole_s-scaf86-ab-g-3.29-mr-1	No hits	Mole_m-scaf126-a-g-3.38-mr-1 Mole_m-scaf194-a-g-2.49-mr-1 Mole_m-scaf38-a-g-2.45-mr-1 Mole_m-scaf3-a-g-20.53-mr-1
Q2: Chalcone synthase	Mole_m-scaf108-s-g-4.17-mr-1 Mole_m-scaf82-a-g-1.29-mr-1	Mole_m-scaf82-a-g-1.29-mr-1 Mole_m-scaf108-s-g-4.17-mr-1	No hits	Mole_m-scaf82-a-g-1.29-mr-1 Mole_m-scaf108-s-g-4.17-mr-1 Mole_m-scaf108-s-g-4.18-mr-1 Mole_m-scaf108-s-g-4.19-mr-1 Mole_m-scaf123-a-g-0.11-mr-1
Q3: Chalcone flavanone isomerase	Mole_m-scaf149-a-g-0.39-mr-1	Mole_m-scaf66-s-g-7.84-mr-1 Mole_m-scaf149-a-g-0.39-mr-1	No hits	Mole_m-scaf149-a-g-0.39-mr-1 Mole_m-scaf66-s-g-7.84-mr-1 Mole_m-scaf102-a-g-3.50-mr-1
Q4: Flavanol synthase/Flavanone 3-hydroxylase	Mole_m-scaf66-a-g-1.58-mr-1	Mole_m-scaf66-a-g-1.58-mr-1	No hits	Mole_m-scaf66-a-g-1.58-mr-1 Mole_m-scaf74-s-g-2.55-mr-2 Mole_a-scaf24-ab-g-20.16-mr-1 Mole_m-scaf96-a-g-1.32-mr-1
Q5: Tricin synthase	Mole_a-scaf54-ab-g-12.19-mr-1 Mole_m-scaf16-a-g-21.60-mr-1	Mole_a-scaf54-ab-g-12.19-mr-1 Mole_m-scaf130-a-g-1.46-mr-1 Mole_s-scaf16-ab-g-20.46-mr-1 Mole_m-scaf16-a-g-21.60-mr-1	Mole_m-scaf130-a-g-1.46-mr-1 Mole_s-scaf16-ab-g-20.46-mr-1 Mole_m-scaf16-a-g-21.60-mr-1 Mole_a-scaf54-ab-g-12.19-mr-1	Mole_a-scaf54-ab-g-12.19-mr-1 Mole_m-scaf16-a-g-21.60-mr-1
Q6: Flavonoid 3'-monooxygenase	Mole_m-scaf70-s-g-6.44-mr-1 Mole_m-scaf70-s-g-6.45-mr-1	Mole_m-scaf70-s-g-6.44-mr-1	Mole_m-scaf70-s-g-6.44-mr-1 Mole_m-scaf70-s-g-6.45-mr-1	Mole_m-scaf70-s-g-6.44-mr-1 Mole_m-scaf70-s-g-6.45-mr-1
Benzylamine (N-substituted formamide deformylase):	Mole_m-scaf50-a-g-13.23-mr-2	No hits	No hits	No hits
Ursolic/Oleanolic acid
Amyrin monooxygenase	Mole_m-scaf37-a-g-4.29-mr-1 Mole_a-scaf23-ab-g-12.7-mr-1	Mole_m-scaf37-a-g-4.29-mr-1 Mole_a-scaf55-ab-g-2.3-mr-1 Mole_a-scaf23-ab-g-12.7-mr-1 Mole_m-scaf36-a-g-4.27-mr-1	Mole_m-scaf37-a-g-4.29-mr-1 Mole_a-scaf23-ab-g-12.7-mr-1	Mole_m-scaf37-a-g-4.29-mr-1 Mole_a-scaf23-ab-g-12.7-mr-1
Vitamin A precursor (Beta carotene)
Lycopene beta cyclase	Mole_s-scaf3-ab-g-41.43-mr-1	Mole_s-scaf3-ab-g-41.43-mr-1	No hits	Mole_s-scaf3-ab-g-41.43-mr-1 Mole_a-scaf15-ab-g-8.2-mr-1 Mole_s-scaf15-ab-g-9.10-mr-1 Mole_a-scaf15-ab-g-9.3-mr-1
Vitamin C (L-ascorbate): Enzyme1-Enzyme5
Enzyme1: GDP-D-mannose 3',5'-epimerase	Mole_m-scaf7-a-g-4.41-mr-1 Mole_m-scaf1-s-g-13.64-mr-1	Mole_m-scaf1-s-g-13.64-mr-1	No hits	Mole_m-scaf7-a-g-4.41-mr-1 Mole_m-scaf1-s-g-13.64-mr-1
Enzyme2: GDP-L-galactose guanyltransferase	Mole_m-scaf10-s-g-7.81-mr-1 Mole_m-scaf59-a-g-2.31-mr-1	Mole_m-scaf59-a-g-2.31-mr-1 Mole_m-scaf168-a-g-0.27-mr-2 Mole_m-scaf10-s-g-7.81-mr-1	No hits	Mole_m-scaf59-a-g-2.31-mr-1 Mole_m-scaf168-a-g-0.27-mr-1 Mole_m-scaf168-a-g-0.27-mr-2 Mole_m-scaf10-s-g-7.81-mr-1
Enzyme3: L-Galactose-1_phosphate phosphatase	Mole_m-scaf21-a-g-11.45-mr-1	Mole_m-scaf21-a-g-11.45-mr-1	Mole_m-scaf21-a-g-11.45-mr-1 Mole_m-scaf17-a-g-1.55-mr-1 Mole_m-scaf17-a-g-1.55-mr-2 Mole_m-scaf36-s-g-14.34-mr-1	Mole_m-scaf21-a-g-11.45-mr-1 Mole_m-scaf17-a-g-1.55-mr-1 Mole_m-scaf17-a-g-1.55-mr-2
Enzyme4: L-galactose dehydrogenase	Mole_m-scaf74-s-g-6.61-mr-1	Mole_m-scaf74-s-g-6.61-mr-1	No hits	Mole_m-scaf74-s-g-6.61-mr-1
Enzyme5: L-galactono-1,4-lactone dehydrogenase	Mole_m-scaf3-a-g-41.57-mr-1	Mole_m-scaf3-a-g-41.57-mr-1	Mole_m-scaf3-a-g-41.57-mr-1 Mole_m-scaf5-a-g-29.68-mr-1 Mole_m-scaf9-a-g-11.60-mr-1	Mole_m-scaf3-a-g-41.57-mr-1
Vitamin E (alpha-tocopherol)
Enzyme1: Tocopherol cyclase	Mole_m-scaf5-a-g-29.64-mr-1	Mole_m-scaf5-a-g-29.64-mr-1 Mole_m-scaf5-a-g-29.64-mr-2	No hits	Mole_m-scaf5-a-g-29.64-mr-1 Mole_m-scaf5-a-g-29.64-mr-2
Enzyme2: Gamma tocopherol methyltransferase	Mole_m-scaf210-a-g-0.12-mr-1	Mole_m-scaf210-a-g-0.12-mr-1	Mole_m-scaf210-a-g-0.12-mr-1 Mole_m-scaf80-s-g-7.16-mr-1 Mole_m-scaf5-a-g-37.80-mr-1 Mole_m-scaf5-a-g-37.80-mr-2 Mole_m-scaf5-a-g-37.80-mr-3 Mole_m-scaf260-s-g-1.19-mr-1 Mole_a-scaf5-ab-g-52.16-mr-1 Mole_a-scaf48-ab-g-9.28-mr-1	Mole_m-scaf210-a-g-0.12-mr-1
Zinc transporter	Mole_m-scaf106-s-g-2.28-mr-1 Mole_m-scaf36-a-g-12.15-mr-1 Mole_m-scaf121-a-g-1.15-mr-1	Mole_m-scaf121-a-g-1.15-mr-1 Mole_m-scaf106-s-g-2.28-mr-1 Mole_a-scaf14-ab-g-6.24-mr-1 Mole_m-scaf14-s-g-14.72-mr-1 Mole_a-scaf5-ab-g-35.19-mr-1 Mole_m-scaf18-s-g-4.36-mr-1 Mole_m-scaf23-a-g-4.60-mr-1 Mole_m-scaf36-a-g-12.15-mr-1	Mole_m-scaf106-s-g-2.28-mr-1 Mole_m-scaf23-a-g-4.60-mr-1 Mole_m-scaf18-s-g-4.36-mr-1 Mole_m-scaf36-a-g-12.15-mr-1 Mole_m-scaf121-a-g-1.15-mr-1 Mole_a-scaf5-ab-g-35.19-mr-1 Mole_a-scaf14-ab-g-6.24-mr-1 Mole_m-scaf14-s-g-14.72-mr-1	Mole_m-scaf106-s-g-2.28-mr-1 Mole_m-scaf36-a-g-12.15-mr-1 Mole_m-scaf121-a-g-1.15-mr-1 Mole_a-scaf11-ab-g-2.14-mr-1 Mole_s-scaf9-ab-g-10.58-mr-1 Mole_a-scaf14-ab-g-6.24-mr-1 Mole_s-scaf14-ab-g-13.43-mr-1 Mole_m-scaf14-s-g-14.72-mr-1 Mole_a-scaf5-ab-g-35.19-mr-1 Mole_m-scaf18-s-g-4.36-mr-1 Mole_m-scaf23-a-g-4.60-mr-1
Magnesium transporter	Mole_m-scaf17-a-g-7.62-mr-1 Mole_m-scaf1-a-g-11.65-mr-1 Mole_m-scaf57-s-g-3.42-mr-1 Mole_m-scaf61-s-g-3.54-mr-1 Mole_m-scaf74-s-g-2.56-mr-1 Mole_m-scaf96-s-g-4.33-mr-1	Mole_a-scaf194-ab-g-0.17-mr-1 Mole_m-scaf169-a-g-1.43-mr-1 Mole_m-scaf1-a-g-11.65-mr-1 Mole_m-scaf3-a-g-23.45-mr-1 Mole_m-scaf57-s-g-3.42-mr-1 Mole_m-scaf61-s-g-3.54-mr-1 Mole_m-scaf96-s-g-4.33-mr-1	Mole_a-scaf194-ab-g-0.17-mr-1 Mole_m-scaf169-a-g-1.43-mr-1 Mole_m-scaf1-a-g-11.65-mr-1 Mole_m-scaf1-a-g-11.65-mr-2 Mole_m-scaf3-a-g-23.45-mr-1 Mole_m-scaf57-s-g-3.42-mr-1 Mole_m-scaf61-s-g-3.54-mr-1 Mole_m-scaf74-s-g-2.56-mr-1 Mole_m-scaf96-s-g-4.33-mr-1	Mole_a-scaf194-ab-g-0.17-mr-1 Mole_a-scaf83-ab-g-1.3-mr-1 Mole_m-scaf169-a-g-1.43-mr-1 Mole_m-scaf1-a-g-11.65-mr-1 Mole_m-scaf1-a-g-11.65-mr-2 Mole_m-scaf21-a-g-22.22-mr-1 Mole_m-scaf25-s-g-11.59-mr-1 Mole_m-scaf3-a-g-23.45-mr-1 Mole_m-scaf57-s-g-3.42-mr-1 Mole_m-scaf61-s-g-3.54-mr-1 Mole_m-scaf74-s-g-2.56-mr-1 Mole_m-scaf96-s-g-4.33-mr-1
Calcium transporter	Mole_a-scaf3-ab-g-30.20-mr-1 Mole_m-scaf65-s-g-5.69-mr-1 Mole_m-scaf14-a-g-8.57-mr-1	Mole_m-scaf65-s-g-5.69-mr-1 Mole_m-scaf14-a-g-8.57-mr-1 Mole_a-scaf3-ab-g-30.20-mr-1	Mole_a-scaf3-ab-g-30.20-mr-1 Mole_m-scaf14-a-g-8.57-mr-1 Mole_m-scaf33-a-g-11.57-mr-1 Mole_m-scaf65-s-g-5.69-mr-1	Mole_m-scaf14-a-g-8.57-mr-1 Mole_a-scaf3-ab-g-30.20-mr-1 Mole_m-scaf65-s-g-5.69-mr-1
Iron transporter	Mole_a-scaf119-ab-g-0.13-mr-1 Mole_a-scaf130-ab-g-3.7-mr-1 Mole_m-scaf130-a-g-1.45-mr-1	Mole_a-scaf119-ab-g-0.13-mr-1 Mole_a-scaf130-ab-g-3.7-mr-1 Mole_m-scaf130-a-g-1.45-mr-1 Mole_s-scaf59-ab-g-12.33-mr-1	No hits	Mole_a-scaf119-ab-g-0.13-mr-1 Mole_a-scaf130-ab-g-3.7-mr-1 Mole_a-scaf8-ab-g-0.13-mr-1 Mole_m-scaf130-a-g-1.45-mr-1
